# Supplementary material for: Immunoresponsive Gene 1–Itaconate Exacerbates Hypertension by Inhibiting the Cystathionine Gamma-Lyase/Hydrogen Sulfide Pathway
Source: J Cardiovasc Dev Dis. 2026 Jul 20;13(7):338. doi: 10.3390/jcdd13070338 (PMC13410097; doi:10.3390/jcdd13070338)
Supplement: Supplementary file 1 [file jcdd-13-00338-s001.zip]

Archive with 3 entries (3 files):
- Raw blots.pdf
- S1 Supplementary_Material V10 -clean.pdf
- S2 Supplementary Table 1.xlsx
