# Supplementary material for: Immunoresponsive Gene 1–Itaconate Exacerbates Hypertension by Inhibiting the Cystathionine Gamma-Lyase/Hydrogen Sulfide Pathway
Source: J Cardiovasc Dev Dis. 2026 Jul 20;13(7):338. doi: 10.3390/jcdd13070338 (PMC13410097; doi:10.3390/jcdd13070338)
Supplement: Supplementary file 1 [file jcdd-13-00338-s001.zip › S2 Supplementary Table 1.xlsx]

## Sheet: Sheet1
Supplementary Table 1. Group allocation and sample sizes for in vivo experiments.
Experimental readout	Group	n per group	Total mice	Note
Targeted metabolomics (plasma)+Western blot (aortic IRG1)	Control	metabolomics, 5；Western blot, 6
	AngII	metabolomics, 5；Western blot, 6	12	Hemolyzed plasma samples were excluded from analysis.
Blood pressure (tail‑cuff) + tissue collection	Irg1+/++Saline	6
	Irg1⁻/⁻+Saline	6
	Irg1+/++Ang II	6
	Irg1⁻/⁻+Ang II	6	24
	AAV9-α-Smmhc-null+Saline	6
	AAV9-α-Smmhc-Irg1+Saline	6
	AAV9-α-Smmhc-null+Ang II	6
	AAV9-α-Smmhc-Irg1+Ang II	6	24
	Control+Saline	6
	ITA+Saline	6
	Control+Ang II	7
	ITA+Ang II	10	29
Blood pressure monitoring (radiotelemetry, invasive)	AAV9-α-Smmhc-null+Ang II	3
	AAV9-α-Smmhc-Irg1+Ang II	3	6
	Irg1+/++Ang II	3
	Irg1⁻/⁻+Ang II	3	6
Total			101
